# Supplementary material for: The C-Terminal Domain of Liquorilactobacillus nagelii Dextransucrase Mediates the Production of Larger Dextrans Compared to Liquorilactobacillus hordei
Source: Gels. 2022 Mar 9;8(3):171. doi: 10.3390/gels8030171 (PMC8954249; doi:10.3390/gels8030171)
Supplement: Supplementary file 1 [file gels-08-00171-s001.zip]

Archive with 1 entries (1 files):
- gels-1610564-supplementary.pdf
